# Supplementary material for: Rediscovery of Angiopteris tonkinensis (Marattiaceae) after 100 years, and its revision
Source: PhytoKeys. 2020 Sep 15;161:1–9. doi: 10.3897/phytokeys.161.54912 (PMC7508941; doi:10.3897/phytokeys.161.54912)
Supplement: XML Treatment for Angiopteris tonkinensis [file phytokeys.161.54912-treatment1.xml]

<!DOCTYPE tp:taxon-treatment
  PUBLIC "-//TaxonX//DTD Taxonomic Treatment Publishing DTD v0 20100105//EN" "tax-treatment-NSO.dtd">
<tp:taxon-treatment xmlns:tp="http://www.plazi.org/taxpub"><tp:treatment-meta><kwd-group><label>Taxon classification</label><kwd><named-content xmlns:xlink="http://www.w3.org/1999/xlink" content-type="kingdom">Plantae</named-content></kwd><kwd><named-content xmlns:xlink="http://www.w3.org/1999/xlink" content-type="order">Marattiales</named-content></kwd><kwd><named-content xmlns:xlink="http://www.w3.org/1999/xlink" content-type="family">Marattiaceae</named-content></kwd></kwd-group><mixed-citation publication-type="journal"><person-group><name><surname>Wang</surname><given-names>Ting</given-names></name><name><surname>Xiao</surname><given-names>Bo</given-names></name><name><surname>Liu</surname><given-names>En-De</given-names></name><name><surname>Nguyen</surname><given-names>Khang Sinh</given-names></name><name><surname>Duan</surname><given-names>Jie-Qiu</given-names></name><name><surname>Wang</surname><given-names>Kang-Lin</given-names></name><name><surname>Yan</surname><given-names>Yue-Hong</given-names></name><name><surname>Xiang</surname><given-names>Jian-Ying</given-names></name></person-group><article-title>Rediscovery of <italic><tp:taxon-name><tp:taxon-name-part taxon-name-part-type="genus" reg="Angiopteris">Angiopteris</tp:taxon-name-part> <tp:taxon-name-part taxon-name-part-type="species" reg="tonkinensis">tonkinensis</tp:taxon-name-part></tp:taxon-name></italic> (<tp:taxon-name><tp:taxon-name-part taxon-name-part-type="family">Marattiaceae</tp:taxon-name-part></tp:taxon-name>) after 100 years, and its revision</article-title><source>PhytoKeys</source><day>15</day><month>9</month><year>2020</year><volume>161</volume><fpage>1</fpage><lpage>9</lpage><pub-id pub-id-type="doi">10.3897/phytokeys.161.54912</pub-id></mixed-citation></tp:treatment-meta><tp:nomenclature><tp:taxon-name><object-id xmlns:xlink="http://www.w3.org/1999/xlink" content-type="arpha" xlink:type="simple">D88F4384-A459-5480-B8FB-29A0480FF917</object-id>
              <tp:taxon-name-part taxon-name-part-type="genus" reg="Angiopteris">Angiopteris</tp:taxon-name-part>
              <tp:taxon-name-part taxon-name-part-type="species" reg="tonkinensis">tonkinensis</tp:taxon-name-part>
            </tp:taxon-name><tp:taxon-authority>(Hayata) J.M.Camus</tp:taxon-authority><tp:nomenclature-citation-list><tp:nomenclature-citation><tp:taxon-name>
                  <tp:taxon-name-part taxon-name-part-type="genus" reg="Protomarattia">Protomarattia</tp:taxon-name-part> <tp:taxon-name-part taxon-name-part-type="species" reg="tonkinensis">tonkinensis</tp:taxon-name-part></tp:taxon-name><comment>Hayata, Bot. Gaz. 67: 88. 1919; <tp:taxon-name><tp:taxon-name-part taxon-name-part-type="genus" reg="Archangiopteris">Archangiopteris</tp:taxon-name-part> <tp:taxon-name-part taxon-name-part-type="species" reg="tonkinensis">tonkinensis</tp:taxon-name-part></tp:taxon-name> (Hayata) Ching, Ic. Fil. Sinic. V (1958) t. 209. Basionym</comment></tp:nomenclature-citation></tp:nomenclature-citation-list></tp:nomenclature><tp:treatment-sec sec-type="material" id="SECID0EI6AG"><title>Type.</title><p>Vietnam. Tonkin, 30 July 1917, Bunzo Hayata <italic>s.n.</italic> (<bold><italic>Holotype</italic></bold>, K001057735!)</p></tp:treatment-sec><tp:treatment-sec sec-type="material" id="SECID0ET6AG"><title>Additional specimens examined.</title><p>China. Yunnan: Zhuang-miao Autonomous Prefecture of Wenshan, Malipo, Hua mountain, Chouyang river, 850 m alt., 18 May 2018, J. Y. Xiang, T. Wang, M. F. Long, <italic>BX19001</italic> (<abbrev xmlns:xlink="http://www.w3.org/1999/xlink" content-type="institution" xlink:title="Southwest Forestry University" id="ABBRID0E26AG" xlink:type="simple">SWFU</abbrev>); Vietnam. Ha Giang: Quan Ba, Thai An Commune, Seo Lung, 925 m alt., 10 October 2019, L. Averyanov, Nguyen Sinh Khang, T. Maisak, <italic>AT1</italic> (<abbrev xmlns:xlink="http://www.w3.org/1999/xlink" content-type="institution" xlink:title="Southwest Forestry University" id="ABBRID0ECABG" xlink:type="simple">SWFU</abbrev>, <abbrev xmlns:xlink="http://www.w3.org/1999/xlink" content-type="institution" xlink:title="Institute of Ecology and Biological Resources, Hanoi, Vietnam" id="ABBRID0EHABG" xlink:type="simple">HN</abbrev>).</p></tp:treatment-sec><tp:treatment-sec sec-type="distribution" id="SECID0EMABG"><title>Distribution.</title><p>Yunnan, China and Northern Vietnam.</p></tp:treatment-sec></tp:taxon-treatment>
